# Supplementary material for: Recurrent evolution of gut symbiotic bacteria in pentatomid stinkbugs
Source: Zoological Lett. 2016 Nov 30;2:24. doi: 10.1186/s40851-016-0061-4 (PMC5131451; doi:10.1186/s40851-016-0061-4)
Supplement: Additional file 1: — Stinkbug samples used in this study. (XLSX 18 kb) [file 40851_2016_61_MOESM1_ESM.xlsx]

## Sheet: Sheet1
Additional file 1. Stinkbug samples used in this study.
Scientific name of host insect	Collection locality	Collection	Collector	16S	16S rRNA gene
[Japanese name of host insect]	in Japan	year		AT(%)	of gut symbiont
Aelia fieberi Scott	Asakura, Fukuoka	Jun. 2008	T. Hosokawa	44.06	LC168475
[Uzura-kamemushi]	Itami, Hyogo	Jul. 2008	S. Kada	44.06	LC168476
	Kikuchi, Kumamoto	Oct. 2008	Y. Kikuchi	44.06	LC168477
	Naruto, Tokushima	Jul. 2008	S. Kudo	44.06	LC168478
	Otsu, Shiga	Jul. 2008	S. Kada	44.06	LC168479
	Tsukuba, Ibaraki	Aug. 2008	T. Hosokawa	44.06	LC168480
Agonoscelis femoralis Walker	Ishigaki Isl., Okinawa	May. 2008	N. Kaiwa	43.85	LC168481
[Ayanami-kamemushi]	Miyakojima Isl., Okinawa	Sep. 2008	T. Hosokawa	43.85	LC168482
Alcimocoris japonensis (Scott)	Ishigaki Isl., Okinawa	Jul. 2008	H. Toju	44.73	LC168576
[Ushi-kamemushi]	Kitakyushu, Fukuoka	Oct. 2009	M. Baba	44.66	LC168568
	Kunigami, Okinawa	May. 2009	Y. G. Baba	44.8	LC168575
	Kyoto, Kyoto	Jul. 2009	S. Kada	44.6	LC168574
	Matsudo, Chiba	Sep. 2008	Y. G. Baba	44.66	LC168569
	Naruto, Tokushima	Jul. 2008	S. Kudo	44.66	LC168570
	Okayama, Okayama	May. 2010	C. Himuro	44.66	LC168571
	Tsukuba, Ibaraki	Oct. 2008	T. Hosokawa	44.66	LC168572
	Yakushima Isl., Kagoshima	Jul. 2008	H. Toju	44.66	LC168573
Bathycoelia indica Dallas	Iriomote Isl., Okinawa	Apr. 2009	T. Hosokawa	44.54	LC168483
[Kuchinaga-kamemushi]	Ishigaki Isl., Okinawa	Jul. 2008	T. Hosokawa	44.54	LC168484
Carbula abbreviata (Motschulsky)	IIzuna, Nagano	Sep. 2008	M. Sakakibara	44.73	LC168485
[Toge-kamemushi]	Kirishima, Kagoshima	Jul. 2008	H. Toju	44.73	LC168486
	Kitakyushu, Fukuoka	Sep. 2008	M. Baba	44.73	LC168487
	Matsumoto, Nagano	Sep. 2010	T. Hosokawa	44.73	LC168488
	Sapporo, Hokkaido	Jun. 2008	S. Kudo	44.73	LC168489
Carpocoris purpureipennis (De Geer)	Biei, Hokkaido	May. 2008	H. Toju	44.3	LC168490
[Murasaki-kamemushi]
Chalazonotum ishiharai (Linnavuori)	Morioka, Iwate	Jun. 2008	M. Sakakibara	44.98	LC168491
[Ishihara-kamemushi]
Dybowskyia reticulata (Dallas)	Kobe, Kobe	Aug. 2008	T. Kawagoe	44.39	LC168577
[Hanadaka-kamemushi]	Kyoto, Kyoto	May. 2008	S. Kada	44.25	LC168578
	Naruto, Tokushima	Jun. 2008	S. Kudo	44.25	LC168579
Erthesina fullo (Thunberg)	Kitakyushu, Fukuoka	Aug. 2008	M. Baba	48.09	LC168492
[Kimadara-kamemushi]	Koshi, Kumamoto	Oct. 2008	Y. Kikuchi	48.09	LC168493
Glaucias subpunctatus (Walker)	Amakusa, Kumamoto	Jul. 2009	H. Toju	44.95	LC168580
[Tsuyaao-kamemushi]	Amami-Oshima Isl., Kagoshima	Jun. 2008	Y. G. Baba	44.95	LC168581
	Fukuejima Isl., Nagasaki	Jun. 2009	H. Hirayama	44.95	LC168582
	Iriomote Isl., Okinawa	Apr. 2009	T. Hosokawa	45.04	LC168596
	Ishigaki Isl., Okinawa	Jul. 2009	T. Hosokawa	44.95	LC168583
	Kamitonda, Wakayama	Aug. 2008	T. Hosokawa	44.95	LC168584
	Kirishima, Kagoshima	Jul. 2008	H. Toju	44.95	LC168585
	Kitakyushu, Fukuoka	Jun. 2008	M. Baba	44.95	LC168586
	Koshi, Kumamoto	Oct. 2008	Y. Kikuchi	44.95	LC168587
	Kumejima Isl., Okinawa	Sep. 2010	D. Haraguchi	44.95	LC168588
	Nichinan, Miyazaki	Nov. 2008	T. Hosokawa	44.95	LC168589
	Ogimi, Okinawa	May. 2008	Y. G. Baba	44.95	LC168590
	Oita, Oita	Jun. 2012	H. Watanabe	44.95	LC168591
	Shodoshima Isl., Kagawa	May. 2008	H. Toju	44.95	LC168592
	Tanegashima Isl., Kagoshima	Jul. 2009	T. Hosokawa	45.04	LC168597
	Tsukuba, Ibaraki	Oct. 2007	T. Hosokawa	44.95	LC168593
	Tsushima Isl., Nagasaki	May. 2009	T. Hosokawa	44.95	LC168594
	Yakushima Isl., Kagoshima	Nov. 2008	T. Hosokawa	44.95	LC168595
Gonopsis affinis (Uhler)	Ishigaki Isl., Okinawa	Jul. 2008	T. Hosokawa	49.66	LC168598
[Ebiiro-kamemushi]	Tsukuba, Ibaraki	Jun. 2008	T. Hosokawa	49.66	LC168599
	Tsushima Isl., Nagasaki	May. 2009	T. Hosokawa	49.73	LC168600
	Yakushima Isl., Kagoshima	Jul. 2008	Y. G. Baba	49.73	LC168601
Graphosoma rubrolineatum (Westwood)	Amami-Oshima Isl., Kagoshima	Jul. 2008	Y. G. Baba	44.13	LC168615
[Akasuji-kamemushi]	Fukuejima Isl., Nagasaki	Jun. 2009	H. Hirayama	44.06	LC168602
	Iriomote Isl., Okinawa	Apr. 2009	T. Hosokawa	44.06	LC168603
	Ishigaki Isl., Okinawa	Jul. 2008	T. Hosokawa	44.06	LC168604
	Katano, Osaka	Jul. 2008	S. Kada	44.06	LC168605
	Kitakyushu, Fukuoka	Jul. 2009	M. Baba	44.06	LC168606
	Kumejima Isl., Okinawa	May. 2009	T. Hosokawa	44.13	LC168616
	Morioka, Iwate	Aug. 2009	M. Sakakibara	44.06	LC168607
	Nago, Okinawa	May. 2009	T. Hosokawa	44.13	LC168617
	Naruto, Tokushima	Jun. 2008	S. Kudo	44.06	LC168608
	Ryugasaki, Ibaraki	Jun. 2005	S. Koike	44.06	LC168609
	Sapporo, Hokkaido	Jun. 2008	S. Kudo	44.06	LC168610
	Tanegashima Isl., Kagoshima	Jul. 2009	T. Hosokawa	44.06	LC168611
	Tottori, Tottori	Sep. 2009	N. Tsurusaki	44.06	LC168612
	Yakushima Isl., Kagoshima	May. 2010	T. Hosokawa	44.06	LC168613
	Yonaguni Isl., Okinawa	May. 2010	T. Hosokawa	44.06	LC168614
Halyomorpha halys Ståla	Amami-Oshima Isl., Kagoshima	Jun. 2009	T. Hosokawa	48.16	LC168494
[Kusagi-kamemushi]	Fukuejima Isl., Nagasaki	Jun. 2009	H. Hirayama	48.16	LC168495
	Fukuoka, Fukuoka	May. 2008	T. Hosokawa	48.16	LC168496
	Kanazawa, Ishikawa	Sep. 2008	T. Hosokawa	48.16	LC168497
	Kitakyushu, Fukuoka	Aug. 2008	M. Baba	48.16	LC168498
	Koshi, Kumamoto	Oct. 2008	Y. Kikuchi	48.16	LC168499
	Matsumoto, Nagano	Sep. 2010	T. Hosokawa	48.16	LC168500
	Minamitsuru, Yamanashi	Nov. 2008	N. Kaiwa	48.16	LC168501
	Mitaka, Tokyo	May. 2008	N. Kaiwa	48.16	LC168502
	Morioka, Iwate	Jun. 2008	M. Sakakibara	48.16	LC168503
	Sapporo, Hokkaido	Jun. 2008	S. Kudo	48.16	LC168504
	Shodoshima Isl., Kagawa	May. 2008	H. Toju	48.16	LC168505
	Tanegashima Isl., Kagoshima	Jul. 2009	T. Hosokawa	48.16	LC168506
	Tottori, Tottori	Sep. 2009	N. Tsurusaki	48.16	LC168507
	Tsukuba, Ibaraki	Oct. 2007	T. Hosokawa	48.16	LC168508
	Tsushima Isl., Nagasaki	May. 2009	T. Hosokawa	48.16	LC168509
	Yakushima Isl., Kagoshima	Jun. 2008	Y. G. Baba	48.16	LC168510
Hermolaus amurensis Horváth	Mitaka, Tokyo	May. 2008	N. Kaiwa	47.82	LC168511
[Miyama-kamemushi]	Tsukuba, Ibaraki	May. 2008	H. Toju	47.82	LC168512
Homalogonia confusa Kerzhner	Morioka, Iwate	Jun. 2008	M. Sakakibara	47.58	LC168514
[Niseyotsuboshi-kamemushi]	Nagaoka, Niigata	May. 2008	H. Toju	47.58	LC168515
Homalogonia obtusa (Walker)	Shodoshima Isl., Kagawa	May. 2008	H. Toju	48.33	LC168516
[Yotsuboshi-kamemushi]
Laprius gastricus (Thunberg)	Kitakyushu, Fukuoka	Jul. 2008	M. Baba	44.4	LC168517
[Futaten-kamemushi]
Lelia decempunctata (Motschulsky)	Nagaoka, Niigata	May. 2008	H. Toju	46.27	LC168518
[Tohoshi-kamemushi]	Sapporo, Hokkaido	Jun. 2008	S. Kudo	46.27	LC168519
Menida disjecta (Uhler)	Biei, Hokkaido	May. 2008	H. Toju	49.05	LC168520
[Scott-kamemushi]	Minamitsuru, Yamanashi	Nov. 2008	N. Kaiwa	49.05	LC168521
	Sapporo, Hokkaido	Jun. 2008	S. Kudo	49.05	LC168522
Menida musiva (Jakovlev)	Morioka, Iwate	Jun. 2008	M. Sakakibara	49.46	LC168523
[Nakaboshi-kamemushi]	Tokamachi, Niigata	May. 2008	H. Toju	49.46	LC168524
Menida versicolor (Gmelin)	Ishigaki Isl., Okinawa	Jul. 2008	T. Hosokawa	49.36	LC168525
[Aka-kamemushi]
Menida violacea Motschulsky	Kochi, Kochi	Nov. 2008	S. Kudo	49.49	LC168526
[Tsumajiro-kamemushi]	Morioka, Iwate	Jun. 2008	M. Sakakibara	49.49	LC168527
	Tokamachi, Niigata	May. 2008	H. Toju	49.49	LC168528
	Tsukuba, Ibaraki	Sep. 2006	T. Hosokawa	49.49	LC168529
Nezara antennata Scott	Fujioka, Gunma	Sep. 2008	E. Hara	45.7	LC168530
[Aokusa-kamemushi]	Kanazawa, Ishikawa	Sep. 2008	T. Hosokawa	45.7	LC168531
	Noda, Chiba	Sep. 2008	Y. G. Baba	45.7	LC168532
	Tsukuba, Ibaraki	Aug. 2008	Y. Kikuchi	45.7	LC168533
	Yurihama, Tottori	Oct. 2008	N. Tsurusaki	45.7	LC168534
Niphe elongata (Dallas)	Tsukuba, Ibaraki	Sep. 2007	T. Hosokawa	49.49	LC168535
[Ine-kamemushi]
Palomena angulosa (Motschulsky)	Biei, Hokkaido	May. 2008	H. Toju	45.39	LC168536
[Ezoao-kamemushi]	Kirishima, Kagoshima	Jul. 2008	H. Toju	45.39	LC168537
	Matsumoto, Nagano	Sep. 2010	T. Hosokawa	45.39	LC168538
	Morioka, Iwate	Jun. 2008	M. Sakakibara	45.39	LC168539
	Nagaoka, Niigata	May. 2008	H. Toju	45.39	LC168540
	Sapporo, Hokkaido	Jun. 2008	S. Kudo	45.39	LC168541
Paraholcostethus breviceps (Horváth)	Inashiki, Ibaraki	Nov. 2015	K. Takahashi	44.83	LC168513
[Hiura-kamemushi]
Pentatoma japonica (Distant)	Morioka, Iwate	Jul. 2008	M. Sakakibara	46.48	LC168542
[Tsunoao-kamemushi]
Pentatoma rufipes (Linnaeus)	Matsumoto, Nagano	Sep. 2010	T. Hosokawa	46.58	LC168543
[Ashiaka-kamemushi]
Piezodorus hybneri (Gmelin)	Amami-Oshima Isl., Kagoshima	Jun. 2009	T. Hosokawa	48.5	LC168544
[Ichimonji-kamemushi]	Fujioka, Gunma	Sep. 2008	E. Hara	48.5	LC168545
	Fukuejima Isl., Nagasaki	Jun. 2009	H. Hirayama	48.5	LC168546
	Iriomote Isl., Okinawa	Apr. 2009	T. Hosokawa	48.5	LC168547
	Ishigaki Isl., Okinawa	Jul. 2008	T. Hosokawa	48.5	LC168548
	Kitakyushu, Fukuoka	Dec. 2009	M. Baba	48.5	LC168549
	Koshi, Kumamoto	Oct. 2008	Y. Kikuchi	48.5	LC168550
	Miyakojima Isl., Okinawa	Sep. 2008	T. Hosokawa	48.5	LC168551
	Susami, Wakayama	Aug. 2008	T. Hosokawa	48.5	LC168552
	Tanegashima Isl., Kagoshima	Jul. 2009	T. Hosokawa	48.5	LC168553
	Toba, Mie	Jul. 2008	Y. G. Baba	48.5	LC168554
	Tsukuba, Ibaraki	Aug. 2007	T. Hosokawa	48.5	LC168555
	Yomitan, Okinawa	Jun. 2009	K. O. Shiromoto	48.5	LC168556
Rhynchocoris humeralis (Thunberg)	Ishigaki Isl., Okinawa	Oct. 2014	T. Hosokawa	44.57	LC168557
[Mikantoge-kamemushi]
Rubiconia intermedia (Wolff)	Minamitsuru, Yamanashi	Jul. 2008	Y. Osada	44.88	LC168558
[Hime-kamemushi]
Scotinophara horvathi Distant	Kyoto, Kyoto	Jul. 2008	S. Kada	46.49	LC168559
[Ohkuro-kamemushi]
Scotinophara lurida (Burmeister)	Ishigaki Isl., Okinawa	Jun. 2012	T. Hosokawa	46.97	LC168560
[Inekuro-kamemushi]	Kitakyushu, Fukuoka	Aug. 2008	M. Baba	46.97	LC168561
	Tottori, Tottori	Sep. 2009	N. Tsurusaki	46.97	LC168562
	Tsukuba, Ibaraki	May. 2008	T. Hosokawa	46.97	LC168563
Scotinophara scottii Horváth	Tsukuba, Ibaraki	Jun. 2009	T. Hosokawa	46.36	LC168564
[Himekuro-kamemushi]
Vitellus orientalis Distant	Ishigaki Isl., Okinawa	May. 2008	T. Hosokawa	44.91	LC168565
[Minamitsuno-kamemushi]	Kumejima Isl., Okinawa	Apr. 2010	T. Hosokawa	44.91	LC168566
	Kunigami, Okinawa	Oct. 2008	Y. Matsuura	44.91	LC168567
aGut symbiont of Halyomorpha halys has been named "Candidatus Pantoea carbekii" [27] whereas the other symbionts are unnamed.
