# Supplementary material for: Recurrent evolution of gut symbiotic bacteria in pentatomid stinkbugs
Source: Zoological Lett. 2016 Nov 30;2:24. doi: 10.1186/s40851-016-0061-4 (PMC5131451; doi:10.1186/s40851-016-0061-4)
Supplement: Additional file 2: — Bacterial 16S rRNA gene sequences of gut symbionts of stinkbugs and free-living bacteria retrieved from the DNA databases and analyzed in this study. (XLSX 18 kb) [file 40851_2016_61_MOESM2_ESM.xlsx]

## Sheet: Sheet1
Additional file 2. Bacterial 16S rRNA gene sequences of gut symbionts of stinkbugs and free-living bacteria retrieved from the DNA databases and analyzed in this study.
FAMILY NAME of host insect	CATEGORY	Accession	16S	Genome	Cultiva-	Reference
Scientific name of host insect	Bacterial name	for 16S	AT	size	bility
[Japanese name of host insect]		rRNA gene	(%)	(Mb)
PENTATOMIDAE	GUT SYMBIONTS OF PENTATOMID STINKBUGS
Acrosternum hilare	Unnamed gut symbiont	EU072495	44.14	–	–	13
Antestiopsis thunbergii	Unnamed gut symbiont	AB809070	47.1	–	–	26
Antiteuchus costaricensis	Unnamed gut symbiont	KJ934775	48.7	–	–	20
Arvelius porrectispinus	Unnamed gut symbiont	KJ934778	44.46	–	–	20
Axiagatus rosmatus	Unnamed gut symbiont C type	LC007846	44.47	–	Yes	22
	Unnamed gut symbiont D type	LC007845	44.94	–	Yes	22
	Unnamed gut symbiont E type	LC007847	44.87	–	Yes	22
Carbula crassiventris	Unnamed gut symbiont D type	LC007850	44.94	–	–	22
	Unnamed gut symbiont	LC007851	45.49	–	–	22
Chlorochroa ligata	Unnamed gut symbiont	EU072496	44.99	–	–	13
Chlorochroa sayi	Unnamed gut symbiont	EU072497	45.62	–	–	13
Chlorochroa uhlei	Unnamed gut symbiont	EU072498	44.99	–	–	13
Edessa eburatula	Unnamed gut symbiont	KJ934769	50.53	–	–	20
Edessa sp.	Unnamed gut symbiont	KJ934766	49.61	–	–	20
Eurydema dominulus	Unnamed gut symbiont	AB650524	48.1	–	No	15
Eurydema rugosa	Unnamed gut symbiont	AB650515	48.26	–	No	15
Euschistus heros	Unnamed gut symbiont	EU072499	44.21	–	–	13
Euschistus sp.	Unnamed gut symbiont	KJ934771	44.82	–	–	20
Halyomorpha halys	Candidatus Pantoea carbekii	CP010907	48.61	1.2	No	28
Loxa sp.	Unnamed gut symbiont	KJ934772	49.16	–	–	20
Mormidea sp.	Unnamed gut symbiont	KJ934770	44.92	–	–	20
Murgantia histrionica	Unnamed gut symbiont	EU072500	48.76	–	–	13
Nezara viridula	Unnamed gut symbiont	AB636641	45.7	–	No	14
Plautia splendens	Unnamed gut symbiont	LC012471	44.33	–	No	21
Plautia stali	Unnamed gut symbiont A type	LC007607	44.74	3.9	No	22
	Unnamed gut symbiont B type	LC007758	43.91	2.4	No	22
	Unnamed gut symbiont C type	LC007809	44.47	5.1	Yes	22
	Unnamed gut symbiont D type	LC007781	44.94	5.5	Yes	22
	Unnamed gut symbiont E type	LC007826	44.87	5.4	Yes	22
	Unnamed gut symbiont F type	LC007726	44.6	4.7	Yes	22
Sivaria englemani	Unnamed gut symbiont	KJ934755	44.61	–	–	20
Thyanta pallidovirens	Unnamed gut symbiont	EU072502	44.59	–	–	13
SCUTELLERIDAE	GUT SYMBIONTS OF OTHER STINKBUGS
Cantao ocellatus	Unnamed gut symbiont	AB541001	48.05	–	–	38
Eucorysses grandis	Unnamed gut symbiont	AB571334	45.34	–	–	39
Lampromicra miyakona	Unnamed gut symbiont C type	LC007853	44.4	–	Yes	22
	Unnamed gut symbiont D type	LC007855	45.01	–	Yes	22
Solenosthedium chinense	Unnamed gut symbiont C type	LC007852	44.54	–	Yes	22
CYDNIDAE
Adrisa magna	Unnamed gut symbiont	AB703082	44.6	–	–	22
Adomerus rotundus	Unnamed gut symbiont	AB703086	45.7	1.2	No	22
Adomerus triguttulus	Unnamed gut symbiont	AB703083	46.21	–	No	22
Adomerus variegatus	Unnamed gut symbiont	AB703087	44.33	–	–	22
Canthophorus niveimarginatus	Unnamed gut symbiont	AB478043	44.88	–	–	40
Macroscytus japonensis	Unnamed gut symbiont	AB703078	45.04	–	–	22
Schiodtella japonica	Unnamed gut symbiont	AB703089	45.13	–	–	22
PARASTRACHIIDAE
Parastrachia japonensis	Candidatus Benitsuchiphilus tojoi	AB548050	50.97	0.85	No	37
ACANTHOSOMATIDAE
Elasmostethus humeralis	Candidatus Rosenkranzia clausaccus	AB368823	50.32	0.93	No	12
PLATASPIDAE
Megacopta punctatissima	Candidatus Ishikawaella capsulata	AP010872	50.89	0.75	No	41
UROSTYLIDIDAE
Urostylis westwoodii	Candidatus Tachikawaea gelatinosa	AP014521	52.3	0.71	No	18
	FREE-LIVING BACTERIA
	Aeromonas salmonicida A449	NC_009348	44.29	4.70	Yes	46
	Enterobacter cloacae ATCC13047	CP001918	45.34	5.31	Yes	48
	Enterobacter ludwigii K9	EF175735	45.25	–	Yes	–
	Erwinia amylovora DSM30165	AJ233410	44.22	–	Yes	43
	Erwinia pyrifoliae DSM12163	NC_017390	44.44	4.03	Yes	49
	Escherichia coli K-12	U00096	45.19	4.64	Yes	42
	Kluyvera cryocrescens	AY946284	45.94	–	Yes	45
	Pantoea agglomerans DSM3493	NR_041978	44.9	–	Yes	43
	Pantoea ananatis LMG20103	NC_013956	44.8	4.70	Yes	50
	Pantoea dispersa LMG2603	DQ504305	44.45	–	Yes	–
	Pantoea stewartii ATCC8199	FJ611852	44.39	–	Yes	47
	Salmonella enterica B182	NC_017623	45.15	4.75	Yes	51
	Shigella boydii CDC3083-94	CP001063	45.59	4.62	Yes	52
	Vibrio cholerae MJ1236	CP001485	46.16	3.15	Yes	–
	Yersinia pestis KIM10+	AE009952	45.51	4.60	Yes	44
